# Supplementary material for: Effects of Dominance and Diversity on Productivity along Ellenberg's Experimental Water Table Gradients
Source: PLoS One. 2012 Sep 12;7(9):e43358. doi: 10.1371/journal.pone.0043358 (PMC3440424; doi:10.1371/journal.pone.0043358)
Supplement: Supporting Information S4 — Ellenberg's full data set. (TXT) [file pone.0043358.s004.txt]

Year	Soil	Water	Species	Mi.g	Yi.g	Mono.area.m2	Mix.area.m2	Div	Moi.g.m2	Yoi.g.m2	Mo.g.m2	Yo.g.m2	RYoi	RYo	Yei.g.m2	Ye.g.m2	RRYo	deltaRYoi	deltaRYo	RYe	deltaRYe	RYT	level	NE	TICE	SE	TDCE	DE
1952	Loam	-5	Pp	NA	NA	NA	NA	NA	NA	NA	NA	NA	NA	NA	NA	NA	NA	NA	NA	NA	NA	NA	species	NA	NA	NA	NA	NA
1952	Loam	5	Pp	207.36	21.5	0.383	1.2	6	541.4099217	17.91666667	376.8677111	228.5416667	0.033092609	0.669951533	90.23498695	376.8677111	0.049395526	-0.016302918	-0.055008078	0.166666667	-0.11727114	0.669951533	species	NA	NA	NA	NA	NA
1952	Loam	20	Pp	96.84	13.5	0.383	1.2	6	252.845953	11.25	355.6614905	290.625	0.044493494	0.697231554	42.14099217	355.6614905	0.063814516	-0.019321022	-0.050461408	0.166666667	-0.10285215	0.697231554	species	NA	NA	NA	NA	NA
1952	Loam	35	Pp	48.50526316	6.25	0.383	1.2	6	126.6455957	5.208333333	281.402445	298.9583333	0.041125262	1.049288807	21.10759929	281.402445	0.039193463	0.001931799	0.008214801	0.166666667	-0.127473203	1.049288807	species	NA	NA	NA	NA	NA
1952	Loam	50	Pp	36.39157895	6.25	0.383	1.2	6	95.01717742	5.208333333	207.8038635	313.75	0.05481465	1.010777897	15.83619624	207.8038635	0.054230163	0.000584487	0.001796316	0.166666667	-0.112436504	1.010777897	species	NA	NA	NA	NA	NA
1952	Loam	65	Pp	35.26315789	5	0.383	1.2	6	92.07090833	4.166666667	208.8016735	301.875	0.045254975	1.118776402	15.34515139	208.8016735	0.04045042	0.004804555	0.019796067	0.166666667	-0.126216247	1.118776402	species	NA	NA	NA	NA	NA
1952	Loam	80	Pp	32.72421053	3.5	0.383	1.2	6	85.44180295	2.916666667	235.95172	254.375	0.034136296	0.768809674	14.24030049	235.95172	0.044401491	-0.010265195	-0.038531721	0.166666667	-0.122265176	0.768809674	species	NA	NA	NA	NA	NA
1952	Loam	95	Pp	31.4	3.75	0.383	1.2	6	81.9843342	3.125	213.0803597	163.125	0.038117038	0.59890341	13.6640557	213.0803597	0.063644717	-0.025527679	-0.066849432	0.166666667	-0.103021949	0.59890341	species	NA	NA	NA	NA	NA
1952	Loam	110	Pp	25.12	4.5	0.383	1.2	6	65.58746736	3.75	156.5455748	235.625	0.057175557	1.089655007	10.93124456	156.5455748	0.052471247	0.00470431	0.014942501	0.166666667	-0.114195419	1.089655007	species	NA	NA	NA	NA	NA
1952	Loam	125	Pp	36.94117647	6.25	0.383	1.2	6	96.45215789	5.208333333	157.5744655	156.875	0.053999137	1.070962709	16.07535965	157.5744655	0.050421118	0.003578019	0.011827118	0.166666667	-0.116245548	1.070962709	species	NA	NA	NA	NA	NA
1952	Loam	140	Pp	12.56	2.5	0.383	1.2	6	32.79373368	2.083333333	120.5601461	218.125	0.063528397	1.022475591	5.46562228	120.5601461	0.062131945	0.001396452	0.003745932	0.166666667	-0.104534722	1.022475591	species	NA	NA	NA	NA	NA
1952	Loam	-5	Fp	NA	NA	NA	NA	NA	NA	NA	NA	NA	NA	NA	NA	NA	NA	NA	NA	NA	NA	NA	species	NA	NA	NA	NA	NA
1952	Loam	5	Fp	167.18	60.25	0.383	1.2	6	436.5013055	50.20833333	376.8677111	228.5416667	0.115024475	0.669951533	72.75021758	376.8677111	0.17169074	-0.056666266	-0.055008078	0.166666667	0.005024074	0.669951533	species	NA	NA	NA	NA	NA
1952	Loam	20	Fp	169	51.5	0.383	1.2	6	441.2532637	42.91666667	355.6614905	290.625	0.097260848	0.697231554	73.54221062	355.6614905	0.139495764	-0.042234916	-0.050461408	0.166666667	-0.027170903	0.697231554	species	NA	NA	NA	NA	NA
1952	Loam	35	Fp	139.2444444	33	0.383	1.2	6	363.562518	27.5	281.402445	298.9583333	0.075640361	1.049288807	60.593753	281.402445	0.072087265	0.003553095	0.008214801	0.166666667	-0.094579401	1.049288807	species	NA	NA	NA	NA	NA
1952	Loam	50	Fp	80.94222222	14.5	0.383	1.2	6	211.3373948	12.08333333	207.8038635	313.75	0.057175557	1.010777897	35.22289914	207.8038635	0.056565896	0.000609661	0.001796316	0.166666667	-0.110100771	1.010777897	species	NA	NA	NA	NA	NA
1952	Loam	65	Fp	93.032	31	0.383	1.2	6	242.9033943	25.83333333	208.8016735	301.875	0.106352295	1.118776402	40.48389904	208.8016735	0.09506126	0.011291034	0.019796067	0.166666667	-0.071605407	1.118776402	species	NA	NA	NA	NA	NA
1952	Loam	80	Fp	126.2568421	17	0.383	1.2	6	329.6523292	14.16666667	235.95172	254.375	0.042974569	0.768809674	54.94205487	235.95172	0.055897539	-0.01292297	-0.038531721	0.166666667	-0.110769128	0.768809674	species	NA	NA	NA	NA	NA
1952	Loam	95	Fp	108.8	9.25	0.383	1.2	6	284.073107	7.708333333	213.0803597	163.125	0.027135034	0.59890341	47.34551784	213.0803597	0.045307863	-0.018172829	-0.066849432	0.166666667	-0.121358804	0.59890341	species	NA	NA	NA	NA	NA
1952	Loam	110	Fp	29.58	24.5	0.383	1.2	6	77.23237598	20.41666667	156.5455748	235.625	0.26435373	1.089655007	12.87206266	156.5455748	0.242603144	0.021750586	0.014942501	0.166666667	0.075936477	1.089655007	species	NA	NA	NA	NA	NA
1952	Loam	125	Fp	33.54666667	27.75	0.383	1.2	6	87.58920802	23.125	157.5744655	156.875	0.264016544	1.070962709	14.59820134	157.5744655	0.24652263	0.017493914	0.011827118	0.166666667	0.079855964	1.070962709	species	NA	NA	NA	NA	NA
1952	Loam	140	Fp	28.8	6	0.383	1.2	6	75.19582245	5	120.5601461	218.125	0.066493056	1.022475591	12.53263708	120.5601461	0.065031436	0.00146162	0.003745932	0.166666667	-0.101635231	1.022475591	species	NA	NA	NA	NA	NA
1952	Loam	-5	Ap	NA	NA	NA	NA	NA	NA	NA	NA	NA	NA	NA	NA	NA	NA	NA	NA	NA	NA	NA	species	NA	NA	NA	NA	NA
1952	Loam	5	Ap	112.56	34.75	0.383	1.2	6	293.8903394	28.95833333	376.8677111	228.5416667	0.098534485	0.669951533	48.98172324	376.8677111	0.147077035	-0.04854255	-0.055008078	0.166666667	-0.019589631	0.669951533	species	NA	NA	NA	NA	NA
1952	Loam	20	Ap	66.08	28	0.383	1.2	6	172.5326371	23.33333333	355.6614905	290.625	0.135240113	0.697231554	28.75543951	355.6614905	0.193967287	-0.058727174	-0.050461408	0.166666667	0.02730062	0.697231554	species	NA	NA	NA	NA	NA
1952	Loam	35	Ap	42.31111111	44.5	0.383	1.2	6	110.472875	37.08333333	281.402445	298.9583333	0.335678178	1.049288807	18.41214583	281.402445	0.319910186	0.015767991	0.008214801	0.166666667	0.15324352	1.049288807	species	NA	NA	NA	NA	NA
1952	Loam	50	Ap	38.4	24.75	0.383	1.2	6	100.2610966	20.625	207.8038635	313.75	0.205712891	1.010777897	16.71018277	207.8038635	0.20351938	0.002193511	0.001796316	0.166666667	0.036852713	1.010777897	species	NA	NA	NA	NA	NA
1952	Loam	65	Ap	39.9	37.5	0.383	1.2	6	104.1775457	31.25	208.8016735	301.875	0.299968672	1.118776402	17.36292428	208.8016735	0.268122094	0.031846578	0.019796067	0.166666667	0.101455427	1.118776402	species	NA	NA	NA	NA	NA
1952	Loam	80	Ap	45.828	17.25	0.383	1.2	6	119.6553525	14.375	235.95172	254.375	0.120136707	0.768809674	19.94255875	235.95172	0.156263261	-0.036126554	-0.038531721	0.166666667	-0.010403406	0.768809674	species	NA	NA	NA	NA	NA
1952	Loam	95	Ap	36.98666667	8	0.383	1.2	6	96.57093125	6.666666667	213.0803597	163.125	0.069033886	0.59890341	16.09515521	213.0803597	0.115267145	-0.046233259	-0.066849432	0.166666667	-0.051399522	0.59890341	species	NA	NA	NA	NA	NA
1952	Loam	110	Ap	42.57684211	14.25	0.383	1.2	6	111.1666896	11.875	156.5455748	235.625	0.106821567	1.089655007	18.5277816	156.5455748	0.098032466	0.008789101	0.014942501	0.166666667	-0.068634201	1.089655007	species	NA	NA	NA	NA	NA
1952	Loam	125	Ap	35.84	17.75	0.383	1.2	6	93.5770235	14.79166667	157.5744655	156.875	0.158069429	1.070962709	15.59617058	157.5744655	0.147595642	0.010473787	0.011827118	0.166666667	-0.019071024	1.070962709	species	NA	NA	NA	NA	NA
1952	Loam	140	Ap	32.22588235	10.75	0.383	1.2	6	84.14068499	8.958333333	120.5601461	218.125	0.10646851	1.022475591	14.0234475	120.5601461	0.104128168	0.002340342	0.003745932	0.166666667	-0.062538499	1.022475591	species	NA	NA	NA	NA	NA
1952	Loam	-5	Dg	NA	NA	NA	NA	NA	NA	NA	NA	NA	NA	NA	NA	NA	NA	NA	NA	NA	NA	NA	species	NA	NA	NA	NA	NA
1952	Loam	5	Dg	76.45	66	0.383	1.2	6	199.6083551	55	376.8677111	228.5416667	0.275539568	0.669951533	33.26805918	376.8677111	0.411282839	-0.135743271	-0.055008078	0.166666667	0.244616172	0.669951533	species	NA	NA	NA	NA	NA
1952	Loam	20	Dg	104.28	43.75	0.383	1.2	6	272.2715405	36.45833333	355.6614905	290.625	0.133904312	0.697231554	45.37859008	355.6614905	0.192051423	-0.058147111	-0.050461408	0.166666667	0.025384756	0.697231554	species	NA	NA	NA	NA	NA
1952	Loam	35	Dg	80.3	65.25	0.383	1.2	6	209.6605744	54.375	281.402445	298.9583333	0.259347758	1.049288807	34.94342907	281.402445	0.247165277	0.012182482	0.008214801	0.166666667	0.08049861	1.049288807	species	NA	NA	NA	NA	NA
1952	Loam	50	Dg	71.64888889	38.5	0.383	1.2	6	187.0728169	32.08333333	207.8038635	313.75	0.171501845	1.010777897	31.17880282	207.8038635	0.169673126	0.001828719	0.001796316	0.166666667	0.003006459	1.010777897	species	NA	NA	NA	NA	NA
1952	Loam	65	Dg	69.52842105	35	0.383	1.2	6	181.5363474	29.16666667	208.8016735	301.875	0.160665713	1.118776402	30.2560579	208.8016735	0.143608421	0.017057292	0.019796067	0.166666667	-0.023058245	1.118776402	species	NA	NA	NA	NA	NA
1952	Loam	80	Dg	89.376	49.5	0.383	1.2	6	233.3577023	41.25	235.95172	254.375	0.176767253	0.768809674	38.89295039	235.95172	0.229923294	-0.053156041	-0.038531721	0.166666667	0.063256628	0.768809674	species	NA	NA	NA	NA	NA
1952	Loam	95	Dg	64.484	45.25	0.383	1.2	6	168.3655352	37.70833333	213.0803597	163.125	0.223967056	0.59890341	28.06092254	213.0803597	0.373961899	-0.149994842	-0.066849432	0.166666667	0.207295232	0.59890341	species	NA	NA	NA	NA	NA
1952	Loam	110	Dg	63.92888889	45.75	0.383	1.2	6	166.916159	38.125	156.5455748	235.625	0.228408084	1.089655007	27.81935983	156.5455748	0.209615045	0.018793038	0.014942501	0.166666667	0.042948379	1.089655007	species	NA	NA	NA	NA	NA
1952	Loam	125	Dg	42.59764706	50.5	0.383	1.2	6	111.2210106	42.08333333	157.5744655	156.875	0.37837575	1.070962709	18.5368351	157.5744655	0.353304319	0.025071431	0.011827118	0.166666667	0.186637652	1.070962709	species	NA	NA	NA	NA	NA
1952	Loam	140	Dg	48.77333333	23	0.383	1.2	6	127.3455178	19.16666667	120.5601461	218.125	0.150509158	1.022475591	21.22425297	120.5601461	0.147200734	0.003308424	0.003745932	0.166666667	-0.019465932	1.022475591	species	NA	NA	NA	NA	NA
1952	Loam	-5	Ae	NA	NA	NA	NA	NA	NA	NA	NA	NA	NA	NA	NA	NA	NA	NA	NA	NA	NA	NA	species	NA	NA	NA	NA	NA
1952	Loam	5	Ae	229.188	85	0.383	1.2	6	598.4020888	70.83333333	376.8677111	228.5416667	0.118370799	0.669951533	99.73368146	376.8677111	0.176685616	-0.058314817	-0.055008078	0.166666667	0.010018949	0.669951533	species	NA	NA	NA	NA	NA
1952	Loam	20	Ae	328.588	196.25	0.383	1.2	6	857.9321149	163.5416667	355.6614905	290.625	0.190623085	0.697231554	142.9886858	355.6614905	0.273399969	-0.082776884	-0.050461408	0.166666667	0.106733302	0.697231554	species	NA	NA	NA	NA	NA
1952	Loam	35	Ae	304.732	196.75	0.383	1.2	6	795.6449086	163.9583333	281.402445	298.9583333	0.206069732	1.049288807	132.6074848	281.402445	0.196389908	0.009679824	0.008214801	0.166666667	0.029723241	1.049288807	species	NA	NA	NA	NA	NA
1952	Loam	50	Ae	201.84	280.75	0.383	1.2	6	526.997389	233.9583333	207.8038635	313.75	0.443945906	1.010777897	87.83289817	207.8038635	0.439212123	0.004733783	0.001796316	0.166666667	0.272545456	1.010777897	species	NA	NA	NA	NA	NA
1952	Loam	65	Ae	211.816	240	0.383	1.2	6	553.0443864	200	208.8016735	301.875	0.361634626	1.118776402	92.1740644	208.8016735	0.3232412	0.038393427	0.019796067	0.166666667	0.156574533	1.118776402	species	NA	NA	NA	NA	NA
1952	Loam	80	Ae	191.864	210	0.383	1.2	6	500.9503916	175	235.95172	254.375	0.349335988	0.768809674	83.49173194	235.95172	0.454385526	-0.105049538	-0.038531721	0.166666667	0.287718859	0.768809674	species	NA	NA	NA	NA	NA
1952	Loam	95	Ae	194.416	123	0.383	1.2	6	507.613577	102.5	213.0803597	163.125	0.201925253	0.59890341	84.60226284	213.0803597	0.337158296	-0.135233043	-0.066849432	0.166666667	0.170491629	0.59890341	species	NA	NA	NA	NA	NA
1952	Loam	110	Ae	151.416	188.5	0.383	1.2	6	395.3420366	157.0833333	156.5455748	235.625	0.397335266	1.089655007	65.89033943	156.5455748	0.36464318	0.032692087	0.014942501	0.166666667	0.197976513	1.089655007	species	NA	NA	NA	NA	NA
1952	Loam	125	Ae	159.6126316	74.75	0.383	1.2	6	416.7431634	62.29166667	157.5744655	156.875	0.149472558	1.070962709	69.45719391	157.5744655	0.139568406	0.009904152	0.011827118	0.166666667	-0.027098261	1.070962709	species	NA	NA	NA	NA	NA
1952	Loam	140	Ae	120.96	211.25	0.383	1.2	6	315.8224543	176.0416667	120.5601461	218.125	0.557407063	1.022475591	52.63707572	120.5601461	0.545154395	0.012252667	0.003745932	0.166666667	0.378487729	1.022475591	species	NA	NA	NA	NA	NA
1952	Loam	-5	Be	NA	NA	NA	NA	NA	NA	NA	NA	NA	NA	NA	NA	NA	NA	NA	NA	NA	NA	NA	species	NA	NA	NA	NA	NA
1952	Loam	5	Be	73.304	6.75	0.383	1.2	6	191.3942559	5.625	376.8677111	228.5416667	0.029389597	0.669951533	31.89904265	376.8677111	0.043868243	-0.014478646	-0.055008078	0.166666667	-0.122798423	0.669951533	species	NA	NA	NA	NA	NA
1952	Loam	20	Be	52.52210526	15.75	0.383	1.2	6	137.1334341	13.125	355.6614905	290.625	0.095709701	0.697231554	22.85557235	355.6614905	0.137271041	-0.04156134	-0.050461408	0.166666667	-0.029395626	0.697231554	species	NA	NA	NA	NA	NA
1952	Loam	35	Be	31.57	13	0.383	1.2	6	82.42819843	10.83333333	281.402445	298.9583333	0.131427516	1.049288807	13.73803307	281.402445	0.1252539	0.006173615	0.008214801	0.166666667	-0.041412766	1.049288807	species	NA	NA	NA	NA	NA
1952	Loam	50	Be	48.31058824	11.75	0.383	1.2	6	126.1373061	9.791666667	207.8038635	313.75	0.077627048	1.010777897	21.02288435	207.8038635	0.076799313	0.000827735	0.001796316	0.166666667	-0.089867354	1.010777897	species	NA	NA	NA	NA	NA
1952	Loam	65	Be	30.28666667	13.75	0.383	1.2	6	79.07745867	11.45833333	208.8016735	301.875	0.144900121	1.118776402	13.17957644	208.8016735	0.129516605	0.015383516	0.019796067	0.166666667	-0.037150062	1.118776402	species	NA	NA	NA	NA	NA
1952	Loam	80	Be	56.168	8	0.383	1.2	6	146.6527415	6.666666667	235.95172	254.375	0.045458862	0.768809674	24.44212359	235.95172	0.059128889	-0.013670027	-0.038531721	0.166666667	-0.107537778	0.768809674	species	NA	NA	NA	NA	NA
1952	Loam	95	Be	53.572	6.5	0.383	1.2	6	139.8746736	5.416666667	213.0803597	163.125	0.038725142	0.59890341	23.3124456	213.0803597	0.06466008	-0.025934938	-0.066849432	0.166666667	-0.102006587	0.59890341	species	NA	NA	NA	NA	NA
1952	Loam	110	Be	47.12	5.25	0.383	1.2	6	123.0287206	4.375	156.5455748	235.625	0.035560802	1.089655007	20.50478677	156.5455748	0.032634918	0.002925884	0.014942501	0.166666667	-0.134031748	1.089655007	species	NA	NA	NA	NA	NA
1952	Loam	125	Be	53.568	11.25	0.383	1.2	6	139.8642298	9.375	157.5744655	156.875	0.06702929	1.070962709	23.31070496	157.5744655	0.062587884	0.004441406	0.011827118	0.166666667	-0.104078783	1.070962709	species	NA	NA	NA	NA	NA
1952	Loam	140	Be	33.728	8.25	0.383	1.2	6	88.06266319	6.875	120.5601461	218.125	0.078069408	1.022475591	14.67711053	120.5601461	0.076353322	0.001716086	0.003745932	0.166666667	-0.090313345	1.022475591	species	NA	NA	NA	NA	NA
1952	Sand	-5	Pp	NA	NA	NA	NA	NA	NA	NA	NA	NA	NA	NA	NA	NA	NA	NA	NA	NA	NA	NA	species	NA	NA	NA	NA	NA
1952	Sand	5	Pp	95.04	24.25	0.383	1.2	6	248.1462141	20.20833333	185.9976791	73.54166667	0.081437202	0.407114206	41.35770235	185.9976791	0.200035274	-0.118598072	-0.098814299	0.166666667	0.033368608	0.407114206	species	NA	NA	NA	NA	NA
1952	Sand	20	Pp	138.9176471	23.5	0.383	1.2	6	362.7092614	19.58333333	234.7955737	140.2083333	0.053991821	0.687617761	60.45154356	234.7955737	0.078520107	-0.024528287	-0.052063707	0.166666667	-0.088146559	0.687617761	species	NA	NA	NA	NA	NA
1952	Sand	35	Pp	94.08	7	0.383	1.2	6	245.6396867	5.833333333	238.0878567	130.625	0.02374752	0.562433243	40.93994778	238.0878567	0.042222824	-0.018475304	-0.072927793	0.166666667	-0.124443843	0.562433243	species	NA	NA	NA	NA	NA
1952	Sand	50	Pp	40.28	4.25	0.383	1.2	6	105.1697128	3.541666667	137.7470264	215.2083333	0.033675728	1.334094362	17.52828547	137.7470264	0.025242389	0.00843334	0.055682394	0.166666667	-0.141424278	1.334094362	species	NA	NA	NA	NA	NA
1952	Sand	65	Pp	48.99555556	5.75	0.383	1.2	6	127.9257325	4.791666667	133.6827345	220	0.037456629	1.639330752	21.32095542	133.6827345	0.022848732	0.014607897	0.106555125	0.166666667	-0.143817935	1.639330752	species	NA	NA	NA	NA	NA
1952	Sand	80	Pp	36.15157895	14.25	0.383	1.2	6	94.39054556	11.875	124.2502875	204.7916667	0.125807091	1.472851086	15.73175759	124.2502875	0.085417387	0.040389704	0.078808514	0.166666667	-0.081249279	1.472851086	species	NA	NA	NA	NA	NA
1952	Sand	95	Pp	33.84	4.75	0.383	1.2	6	88.35509138	3.958333333	120.7083397	155.2083333	0.044800286	1.10474036	14.72584856	120.7083397	0.040552774	0.004247512	0.017456727	0.166666667	-0.126113893	1.10474036	species	NA	NA	NA	NA	NA
1952	Sand	110	Pp	34.86315789	4.25	0.383	1.2	6	91.02652191	3.541666667	106.7249782	167.5	0.038908074	1.368248426	15.17108698	106.7249782	0.028436411	0.010471663	0.061374738	0.166666667	-0.138230256	1.368248426	species	NA	NA	NA	NA	NA
1952	Sand	125	Pp	37.44	5.25	0.383	1.2	6	97.75456919	4.375	94.35243461	130.2083333	0.044754941	1.326050139	16.2924282	94.35243461	0.033750565	0.011004376	0.05434169	0.166666667	-0.132916102	1.326050139	species	NA	NA	NA	NA	NA
1952	Sand	140	Pp	23.52	3.25	0.383	1.2	6	61.40992167	2.708333333	87.13706554	123.75	0.044102537	1.111365019	10.23498695	87.13706554	0.039683215	0.004419322	0.018560837	0.166666667	-0.126983452	1.111365019	species	NA	NA	NA	NA	NA
1952	Sand	-5	Fp	NA	NA	NA	NA	NA	NA	NA	NA	NA	NA	NA	NA	NA	NA	NA	NA	NA	NA	NA	species	NA	NA	NA	NA	NA
1952	Sand	5	Fp	55.03555556	10.25	0.383	1.2	6	143.6959675	8.541666667	185.9976791	73.54166667	0.059442633	0.407114206	23.94932792	185.9976791	0.146009724	-0.086567091	-0.098814299	0.166666667	-0.020656942	0.407114206	species	NA	NA	NA	NA	NA
1952	Sand	20	Fp	71.30222222	31.5	0.383	1.2	6	186.167682	26.25	234.7955737	140.2083333	0.141001917	0.687617761	31.02794701	234.7955737	0.205058573	-0.064056656	-0.052063707	0.166666667	0.038391906	0.687617761	species	NA	NA	NA	NA	NA
1952	Sand	35	Fp	71.30222222	52.5	0.383	1.2	6	186.167682	43.75	238.0878567	130.625	0.235003195	0.562433243	31.02794701	238.0878567	0.417833045	-0.18282985	-0.072927793	0.166666667	0.251166378	0.562433243	species	NA	NA	NA	NA	NA
1952	Sand	50	Fp	65.86666667	57	0.383	1.2	6	171.975631	47.5	137.7470264	215.2083333	0.276201923	1.334094362	28.66260517	137.7470264	0.207033274	0.069168649	0.055682394	0.166666667	0.040366607	1.334094362	species	NA	NA	NA	NA	NA
1952	Sand	65	Fp	67.44	5.5	0.383	1.2	6	176.0835509	4.583333333	133.6827345	220	0.02602931	1.639330752	29.34725849	133.6827345	0.01587801	0.0101513	0.106555125	0.166666667	-0.150788657	1.639330752	species	NA	NA	NA	NA	NA
1952	Sand	80	Fp	40.37647059	26.25	0.383	1.2	6	105.4215942	21.875	124.2502875	204.7916667	0.207500182	1.472851086	17.5702657	124.2502875	0.140883341	0.066616841	0.078808514	0.166666667	-0.025783325	1.472851086	species	NA	NA	NA	NA	NA
1952	Sand	95	Fp	48	30.25	0.383	1.2	6	125.3263708	25.20833333	120.7083397	155.2083333	0.201141493	1.10474036	20.88772846	120.7083397	0.182071282	0.019070212	0.017456727	0.166666667	0.015404615	1.10474036	species	NA	NA	NA	NA	NA
1952	Sand	110	Fp	28.83	14.25	0.383	1.2	6	75.27415144	11.875	106.7249782	167.5	0.157756677	1.368248426	12.54569191	106.7249782	0.11529827	0.042458407	0.061374738	0.166666667	-0.051368396	1.368248426	species	NA	NA	NA	NA	NA
1952	Sand	125	Fp	19.84	18.5	0.383	1.2	6	51.80156658	15.41666667	94.35243461	130.2083333	0.297610047	1.326050139	8.63359443	94.35243461	0.22443348	0.073176567	0.05434169	0.166666667	0.057766813	1.326050139	species	NA	NA	NA	NA	NA
1952	Sand	140	Fp	22.59555556	11	0.383	1.2	6	58.99622862	9.166666667	87.13706554	123.75	0.155377164	1.111365019	9.832704769	87.13706554	0.139807499	0.015569665	0.018560837	0.166666667	-0.026859168	1.111365019	species	NA	NA	NA	NA	NA
1952	Sand	-5	Ap	NA	NA	NA	NA	NA	NA	NA	NA	NA	NA	NA	NA	NA	NA	NA	NA	NA	NA	NA	species	NA	NA	NA	NA	NA
1952	Sand	5	Ap	67.08	30.5	0.383	1.2	6	175.1436031	25.41666667	185.9976791	73.54166667	0.145119012	0.407114206	29.19060052	185.9976791	0.356457746	-0.211338733	-0.098814299	0.166666667	0.189791079	0.407114206	species	NA	NA	NA	NA	NA
1952	Sand	20	Ap	65.704	13.25	0.383	1.2	6	171.5509138	11.04166667	234.7955737	140.2083333	0.064363788	0.687617761	28.59181897	234.7955737	0.093604022	-0.029240234	-0.052063707	0.166666667	-0.073062645	0.687617761	species	NA	NA	NA	NA	NA
1952	Sand	35	Ap	99.072	14.5	0.383	1.2	6	258.6736292	12.08333333	238.0878567	130.625	0.04671266	0.562433243	43.11227154	238.0878567	0.083054586	-0.036341926	-0.072927793	0.166666667	-0.083612081	0.562433243	species	NA	NA	NA	NA	NA
1952	Sand	50	Ap	33.904	18.25	0.383	1.2	6	88.52219321	15.20833333	137.7470264	215.2083333	0.171802491	1.334094362	14.75369887	137.7470264	0.128778366	0.043024126	0.055682394	0.166666667	-0.037888301	1.334094362	species	NA	NA	NA	NA	NA
1952	Sand	65	Ap	25.792	18	0.383	1.2	6	67.34203655	15	133.6827345	220	0.222743486	1.639330752	11.22367276	133.6827345	0.135874646	0.08686884	0.106555125	0.166666667	-0.03079202	1.639330752	species	NA	NA	NA	NA	NA
1952	Sand	80	Ap	22.048	19	0.383	1.2	6	57.56657963	15.83333333	124.2502875	204.7916667	0.275043844	1.472851086	9.594429939	124.2502875	0.186742466	0.088301378	0.078808514	0.166666667	0.020075799	1.472851086	species	NA	NA	NA	NA	NA
1952	Sand	95	Ap	29.016	10	0.383	1.2	6	75.75979112	8.333333333	120.7083397	155.2083333	0.109996783	1.10474036	12.62663185	120.7083397	0.099567996	0.010428788	0.017456727	0.166666667	-0.067098671	1.10474036	species	NA	NA	NA	NA	NA
1952	Sand	110	Ap	23.064	12.25	0.383	1.2	6	60.21932115	10.20833333	106.7249782	167.5	0.169519236	1.368248426	10.03655352	106.7249782	0.123895071	0.045624165	0.061374738	0.166666667	-0.042771595	1.368248426	species	NA	NA	NA	NA	NA
1952	Sand	125	Ap	30.752	21.25	0.383	1.2	6	80.2924282	17.70833333	94.35243461	130.2083333	0.220547986	1.326050139	13.38207137	94.35243461	0.166319492	0.054228494	0.05434169	0.166666667	-0.000347174	1.326050139	species	NA	NA	NA	NA	NA
1952	Sand	140	Ap	25.73	16.5	0.383	1.2	6	67.18015666	13.75	87.13706554	123.75	0.204673533	1.111365019	11.19669278	87.13706554	0.184164095	0.020509438	0.018560837	0.166666667	0.017497428	1.111365019	species	NA	NA	NA	NA	NA
1952	Sand	-5	Dg	NA	NA	NA	NA	NA	NA	NA	NA	NA	NA	NA	NA	NA	NA	NA	NA	NA	NA	NA	species	NA	NA	NA	NA	NA
1952	Sand	5	Dg	59.136	20.5	0.383	1.2	6	154.4020888	17.08333333	185.9976791	73.54166667	0.110641854	0.407114206	25.73368146	185.9976791	0.271771046	-0.161129193	-0.098814299	0.166666667	0.10510438	0.407114206	species	NA	NA	NA	NA	NA
1952	Sand	20	Dg	59.97894737	60.25	0.383	1.2	6	156.6029957	50.20833333	234.7955737	140.2083333	0.320609022	0.687617761	26.10049929	234.7955737	0.466260531	-0.145651509	-0.052063707	0.166666667	0.299593864	0.687617761	species	NA	NA	NA	NA	NA
1952	Sand	35	Dg	80.696	27	0.383	1.2	6	210.694517	22.5	238.0878567	130.625	0.10678968	0.562433243	35.11575283	238.0878567	0.189870853	-0.083081173	-0.072927793	0.166666667	0.023204187	0.562433243	species	NA	NA	NA	NA	NA
1952	Sand	50	Dg	54.484	48.75	0.383	1.2	6	142.2558747	40.625	137.7470264	215.2083333	0.285576958	1.334094362	23.70931245	137.7470264	0.214060539	0.071516419	0.055682394	0.166666667	0.047393873	1.334094362	species	NA	NA	NA	NA	NA
1952	Sand	65	Dg	59.148	37.75	0.383	1.2	6	154.4334204	31.45833333	133.6827345	220	0.20370159	1.639330752	25.73890339	133.6827345	0.124258994	0.079442596	0.106555125	0.166666667	-0.042407673	1.639330752	species	NA	NA	NA	NA	NA
1952	Sand	80	Dg	63.6	33.75	0.383	1.2	6	166.0574413	28.125	124.2502875	204.7916667	0.169369104	1.472851086	27.67624021	124.2502875	0.114994045	0.054375059	0.078808514	0.166666667	-0.051672622	1.472851086	species	NA	NA	NA	NA	NA
1952	Sand	95	Dg	42.4	26	0.383	1.2	6	110.7049608	21.66666667	120.7083397	155.2083333	0.195715409	1.10474036	18.45082681	120.7083397	0.177159644	0.018555765	0.017456727	0.166666667	0.010492977	1.10474036	species	NA	NA	NA	NA	NA
1952	Sand	110	Dg	48.88	49.75	0.383	1.2	6	127.6240209	41.45833333	106.7249782	167.5	0.324847415	1.368248426	21.27067015	106.7249782	0.237418446	0.087428969	0.061374738	0.166666667	0.07075178	1.368248426	species	NA	NA	NA	NA	NA
1952	Sand	125	Dg	41.55789474	21	0.383	1.2	6	108.5062526	17.5	94.35243461	130.2083333	0.161281028	1.326050139	18.08437543	94.35243461	0.121625136	0.039655892	0.05434169	0.166666667	-0.045041531	1.326050139	species	NA	NA	NA	NA	NA
1952	Sand	140	Dg	32.195	13.75	0.383	1.2	6	84.06005222	11.45833333	87.13706554	123.75	0.13631128	1.111365019	14.0100087	87.13706554	0.122652124	0.013659156	0.018560837	0.166666667	-0.044014543	1.111365019	species	NA	NA	NA	NA	NA
1952	Sand	-5	Ae	NA	NA	NA	NA	NA	NA	NA	NA	NA	NA	NA	NA	NA	NA	NA	NA	NA	NA	NA	species	NA	NA	NA	NA	NA
1952	Sand	5	Ae	92.82	2.25	0.383	1.2	6	242.3498695	1.875	185.9976791	73.54166667	0.007736749	0.407114206	40.39164491	185.9976791	0.019003878	-0.011267129	-0.098814299	0.166666667	-0.147662789	0.407114206	species	NA	NA	NA	NA	NA
1952	Sand	20	Ae	142.688	33.5	0.383	1.2	6	372.5535248	27.91666667	234.7955737	140.2083333	0.074933304	0.687617761	62.09225413	234.7955737	0.108975231	-0.034041927	-0.052063707	0.166666667	-0.057691436	0.687617761	species	NA	NA	NA	NA	NA
1952	Sand	35	Ae	128.3578947	49.5	0.383	1.2	6	335.1381063	41.25	238.0878567	130.625	0.123083586	0.562433243	55.85635104	238.0878567	0.218841236	-0.09575765	-0.072927793	0.166666667	0.05217457	0.562433243	species	NA	NA	NA	NA	NA
1952	Sand	50	Ae	81.4	115.5	0.383	1.2	6	212.5326371	96.25	137.7470264	215.2083333	0.452871622	1.334094362	35.42210618	137.7470264	0.339459962	0.113411659	0.055682394	0.166666667	0.172793296	1.334094362	species	NA	NA	NA	NA	NA
1952	Sand	65	Ae	54.94736842	186	0.383	1.2	6	143.4657139	155	133.6827345	220	1.08039751	1.639330752	23.91095232	133.6827345	0.659047912	0.421349598	0.106555125	0.166666667	0.492381245	1.639330752	species	NA	NA	NA	NA	NA
1952	Sand	80	Ae	81.11111111	126.25	0.383	1.2	6	211.778358	105.2083333	124.2502875	204.7916667	0.496785103	1.472851086	35.296393	124.2502875	0.337294861	0.159490241	0.078808514	0.166666667	0.170628195	1.472851086	species	NA	NA	NA	NA	NA
1952	Sand	95	Ae	69.41176471	96.5	0.383	1.2	6	181.2317616	80.41666667	120.7083397	155.2083333	0.443722811	1.10474036	30.20529361	120.7083397	0.401653481	0.04206933	0.017456727	0.166666667	0.234986814	1.10474036	species	NA	NA	NA	NA	NA
1952	Sand	110	Ae	57.6	104.5	0.383	1.2	6	150.3916449	87.08333333	106.7249782	167.5	0.579043692	1.368248426	25.06527415	106.7249782	0.4232007	0.155842992	0.061374738	0.166666667	0.256534034	1.368248426	species	NA	NA	NA	NA	NA
1952	Sand	125	Ae	50.88	76	0.383	1.2	6	132.845953	63.33333333	94.35243461	130.2083333	0.476742662	1.326050139	22.14099217	94.35243461	0.359520842	0.11722182	0.05434169	0.166666667	0.192854175	1.326050139	species	NA	NA	NA	NA	NA
1952	Sand	140	Ae	64.512	93	0.383	1.2	6	168.4386423	77.5	87.13706554	123.75	0.460108197	1.111365019	28.07310705	87.13706554	0.41400277	0.046105427	0.018560837	0.166666667	0.247336104	1.111365019	species	NA	NA	NA	NA	NA
1952	Sand	-5	Be	NA	NA	NA	NA	NA	NA	NA	NA	NA	NA	NA	NA	NA	NA	NA	NA	NA	NA	NA	species	NA	NA	NA	NA	NA
1952	Sand	5	Be	58.31111111	0.5	0.383	1.2	6	152.2483319	0.416666667	185.9976791	73.54166667	0.002736757	0.407114206	25.37472198	185.9976791	0.006722332	-0.003985575	-0.098814299	0.166666667	-0.159944335	0.407114206	species	NA	NA	NA	NA	NA
1952	Sand	20	Be	60.96941176	6.25	0.383	1.2	6	159.1890646	5.208333333	234.7955737	140.2083333	0.032717909	0.687617761	26.53151077	234.7955737	0.047581536	-0.014863627	-0.052063707	0.166666667	-0.119085131	0.687617761	species	NA	NA	NA	NA	NA
1952	Sand	35	Be	73.61777778	6.25	0.383	1.2	6	192.213519	5.208333333	238.0878567	130.625	0.027096603	0.562433243	32.0355865	238.0878567	0.048177456	-0.021080853	-0.072927793	0.166666667	-0.118489211	0.562433243	species	NA	NA	NA	NA	NA
1952	Sand	50	Be	40.608	14.5	0.383	1.2	6	106.0261097	12.08333333	137.7470264	215.2083333	0.113965639	1.334094362	17.67101828	137.7470264	0.085425471	0.028540168	0.055682394	0.166666667	-0.081241196	1.334094362	species	NA	NA	NA	NA	NA
1952	Sand	65	Be	50.88	11	0.383	1.2	6	132.845953	9.166666667	133.6827345	220	0.069002227	1.639330752	22.14099217	133.6827345	0.042091706	0.026910522	0.106555125	0.166666667	-0.124574961	1.639330752	species	NA	NA	NA	NA	NA
1952	Sand	80	Be	42.24	26.25	0.383	1.2	6	110.2872063	21.875	124.2502875	204.7916667	0.198345762	1.472851086	18.38120104	124.2502875	0.1346679	0.063677863	0.078808514	0.166666667	-0.031998767	1.472851086	species	NA	NA	NA	NA	NA
1952	Sand	95	Be	54.72	18.75	0.383	1.2	6	142.8720627	15.625	120.7083397	155.2083333	0.109363578	1.10474036	23.81201044	120.7083397	0.098994825	0.010368754	0.017456727	0.166666667	-0.067671842	1.10474036	species	NA	NA	NA	NA	NA
1952	Sand	110	Be	52.01684211	16	0.383	1.2	6	135.8142092	13.33333333	106.7249782	167.5	0.098173331	1.368248426	22.63570153	106.7249782	0.071751101	0.02642223	0.061374738	0.166666667	-0.094915566	1.368248426	species	NA	NA	NA	NA	NA
1952	Sand	125	Be	36.352	14.25	0.383	1.2	6	94.91383812	11.875	94.35243461	130.2083333	0.125113474	1.326050139	15.81897302	94.35243461	0.094350485	0.030762989	0.05434169	0.166666667	-0.072316182	1.326050139	species	NA	NA	NA	NA	NA
1952	Sand	140	Be	31.68842105	11	0.383	1.2	6	82.73739178	9.166666667	87.13706554	123.75	0.110792309	1.111365019	13.7895653	87.13706554	0.099690297	0.011102012	0.018560837	0.166666667	-0.06697637	1.111365019	species	NA	NA	NA	NA	NA
1953	Loam	-5	Ap	1140	2299	0.5	1.5	4	2280	1532.666667	677.5	1550.666667	0.672222222	0.815846	570	677.5	0.823957245	-0.151735022	-0.0460385	0.25	0.573957245	0.815846	species	NA	NA	NA	NA	NA
1953	Loam	5	Ap	281	533	0.5	1.5	4	562	355.3333333	423	534.6666667	0.632265718	1.044125646	140.5	423	0.605545626	0.026720092	0.011031412	0.25	0.355545626	1.044125646	species	NA	NA	NA	NA	NA
1953	Loam	20	Ap	259	85	0.5	1.5	4	518	56.66666667	434	392.6666667	0.109395109	0.870193107	129.5	434	0.125713601	-0.016318492	-0.032451723	0.25	-0.124286399	0.870193107	species	NA	NA	NA	NA	NA
1953	Loam	35	Ap	289	24	0.5	1.5	4	578	16	619.5	549.3333333	0.027681661	0.70986124	144.5	619.5	0.038995876	-0.011314215	-0.07253469	0.25	-0.211004124	0.70986124	species	NA	NA	NA	NA	NA
1953	Loam	50	Ap	380	23	0.5	1.5	4	760	15.33333333	937.5	1078.666667	0.020175439	0.784592915	190	937.5	0.025714531	-0.005539092	-0.053851771	0.25	-0.224285469	0.784592915	species	NA	NA	NA	NA	NA
1953	Loam	65	Ap	295	26	0.5	1.5	4	590	17.33333333	943.5	1438.666667	0.029378531	0.903185096	147.5	943.5	0.032527697	-0.003149166	-0.024203726	0.25	-0.217472303	0.903185096	species	NA	NA	NA	NA	NA
1953	Loam	80	Ap	270	34	0.5	1.5	4	540	22.66666667	977.5	1772	0.041975309	0.958507812	135	977.5	0.043792349	-0.00181704	-0.010373047	0.25	-0.206207651	0.958507812	species	NA	NA	NA	NA	NA
1953	Loam	95	Ap	345	5	0.5	1.5	4	690	3.333333333	1137	1512.666667	0.004830918	0.669318951	172.5	1137	0.007217662	-0.002386744	-0.082670262	0.25	-0.242782338	0.669318951	species	NA	NA	NA	NA	NA
1953	Loam	110	Ap	315	6	0.5	1.5	4	630	4	1234	1538.666667	0.006349206	0.622510186	157.5	1234	0.010199361	-0.003850155	-0.094372453	0.25	-0.239800639	0.622510186	species	NA	NA	NA	NA	NA
1953	Loam	125	Ap	315	16	0.5	1.5	4	630	10.66666667	1259	1892	0.016931217	0.709022908	157.5	1259	0.023879647	-0.00694843	-0.072744273	0.25	-0.226120353	0.709022908	species	NA	NA	NA	NA	NA
1953	Loam	140	Ap	291	32	0.5	1.5	4	582	21.33333333	997	1843.333333	0.036655212	0.97656711	145.5	997	0.03753476	-0.000879548	-0.005858223	0.25	-0.21246524	0.97656711	species	NA	NA	NA	NA	NA
1953	Loam	-5	Dg	173	22	0.5	1.5	4	346	14.66666667	677.5	1550.666667	0.04238921	0.815846	86.5	677.5	0.051957367	-0.009568157	-0.0460385	0.25	-0.198042633	0.815846	species	NA	NA	NA	NA	NA
1953	Loam	5	Dg	233	125	0.5	1.5	4	466	83.33333333	423	534.6666667	0.178826896	1.044125646	116.5	423	0.171269517	0.007557378	0.011031412	0.25	-0.078730483	1.044125646	species	NA	NA	NA	NA	NA
1953	Loam	20	Dg	203	167	0.5	1.5	4	406	111.3333333	434	392.6666667	0.274220033	0.870193107	101.5	434	0.315125494	-0.040905461	-0.032451723	0.25	0.065125494	0.870193107	species	NA	NA	NA	NA	NA
1953	Loam	35	Dg	320	108	0.5	1.5	4	640	72	619.5	549.3333333	0.1125	0.70986124	160	619.5	0.158481677	-0.045981677	-0.07253469	0.25	-0.091518323	0.70986124	species	NA	NA	NA	NA	NA
1953	Loam	50	Dg	535	112	0.5	1.5	4	1070	74.66666667	937.5	1078.666667	0.069781931	0.784592915	267.5	937.5	0.088940303	-0.019158371	-0.053851771	0.25	-0.161059697	0.784592915	species	NA	NA	NA	NA	NA
1953	Loam	65	Dg	512	190	0.5	1.5	4	1024	126.6666667	943.5	1438.666667	0.123697917	0.903185096	256	943.5	0.136957438	-0.013259521	-0.024203726	0.25	-0.113042562	0.903185096	species	NA	NA	NA	NA	NA
1953	Loam	80	Dg	435	178	0.5	1.5	4	870	118.6666667	977.5	1772	0.136398467	0.958507812	217.5	977.5	0.142302927	-0.00590446	-0.010373047	0.25	-0.107697073	0.958507812	species	NA	NA	NA	NA	NA
1953	Loam	95	Dg	528	140	0.5	1.5	4	1056	93.33333333	1137	1512.666667	0.088383838	0.669318951	264	1137	0.132050405	-0.043666566	-0.082670262	0.25	-0.117949595	0.669318951	species	NA	NA	NA	NA	NA
1953	Loam	110	Dg	638	109	0.5	1.5	4	1276	72.66666667	1234	1538.666667	0.056948798	0.622510186	319	1234	0.091482516	-0.034533718	-0.094372453	0.25	-0.158517484	0.622510186	species	NA	NA	NA	NA	NA
1953	Loam	125	Dg	488	168	0.5	1.5	4	976	112	1259	1892	0.114754098	0.709022908	244	1259	0.161848224	-0.047094125	-0.072744273	0.25	-0.088151776	0.709022908	species	NA	NA	NA	NA	NA
1953	Loam	140	Dg	433	188	0.5	1.5	4	866	125.3333333	997	1843.333333	0.144726713	0.97656711	216.5	997	0.148199454	-0.003472742	-0.005858223	0.25	-0.101800546	0.97656711	species	NA	NA	NA	NA	NA
1953	Loam	-5	Ae	15	4	0.5	1.5	4	30	2.666666667	677.5	1550.666667	0.088888889	0.815846	7.5	677.5	0.108953024	-0.020064135	-0.0460385	0.25	-0.141046976	0.815846	species	NA	NA	NA	NA	NA
1953	Loam	5	Ae	222	133	0.5	1.5	4	444	88.66666667	423	534.6666667	0.1996997	1.044125646	111	423	0.191260219	0.008439481	0.011031412	0.25	-0.058739781	1.044125646	species	NA	NA	NA	NA	NA
1953	Loam	20	Ae	238	312	0.5	1.5	4	476	208	434	392.6666667	0.43697479	0.870193107	119	434	0.502158413	-0.065183624	-0.032451723	0.25	0.252158413	0.870193107	species	NA	NA	NA	NA	NA
1953	Loam	35	Ae	425	660	0.5	1.5	4	850	440	619.5	549.3333333	0.517647059	0.70986124	212.5	619.5	0.729222881	-0.211575823	-0.07253469	0.25	0.479222881	0.70986124	species	NA	NA	NA	NA	NA
1953	Loam	50	Ae	740	1458	0.5	1.5	4	1480	972	937.5	1078.666667	0.656756757	0.784592915	370	937.5	0.837066897	-0.180310141	-0.053851771	0.25	0.587066897	0.784592915	species	NA	NA	NA	NA	NA
1953	Loam	65	Ae	885	1928	0.5	1.5	4	1770	1285.333333	943.5	1438.666667	0.726177024	0.903185096	442.5	943.5	0.804017944	-0.07784092	-0.024203726	0.25	0.554017944	0.903185096	species	NA	NA	NA	NA	NA
1953	Loam	80	Ae	1068	2435	0.5	1.5	4	2136	1623.333333	977.5	1772	0.759987516	0.958507812	534	977.5	0.792886095	-0.032898579	-0.010373047	0.25	0.542886095	0.958507812	species	NA	NA	NA	NA	NA
1953	Loam	95	Ae	1250	2119	0.5	1.5	4	2500	1412.666667	1137	1512.666667	0.565066667	0.669318951	625	1137	0.844241249	-0.279174582	-0.082670262	0.25	0.594241249	0.669318951	species	NA	NA	NA	NA	NA
1953	Loam	110	Ae	1325	2188	0.5	1.5	4	2650	1458.666667	1234	1538.666667	0.550440252	0.622510186	662.5	1234	0.884226899	-0.333786648	-0.094372453	0.25	0.634226899	0.622510186	species	NA	NA	NA	NA	NA
1953	Loam	125	Ae	1565	2648	0.5	1.5	4	3130	1765.333333	1259	1892	0.56400426	0.709022908	782.5	1259	0.795466907	-0.231462647	-0.072744273	0.25	0.545466907	0.709022908	species	NA	NA	NA	NA	NA
1953	Loam	140	Ae	1170	2522	0.5	1.5	4	2340	1681.333333	997	1843.333333	0.718518519	0.97656711	585	997	0.73575949	-0.017240971	-0.005858223	0.25	0.48575949	0.97656711	species	NA	NA	NA	NA	NA
1953	Loam	-5	Be	27	1	0.5	1.5	4	54	0.666666667	677.5	1550.666667	0.012345679	0.815846	13.5	677.5	0.015132364	-0.002786685	-0.0460385	0.25	-0.234867636	0.815846	species	NA	NA	NA	NA	NA
1953	Loam	5	Be	110	11	0.5	1.5	4	220	7.333333333	423	534.6666667	0.033333333	1.044125646	55	423	0.031924638	0.001408695	0.011031412	0.25	-0.218075362	1.044125646	species	NA	NA	NA	NA	NA
1953	Loam	20	Be	168	25	0.5	1.5	4	336	16.66666667	434	392.6666667	0.049603175	0.870193107	84	434	0.057002491	-0.007399316	-0.032451723	0.25	-0.192997509	0.870193107	species	NA	NA	NA	NA	NA
1953	Loam	35	Be	205	32	0.5	1.5	4	410	21.33333333	619.5	549.3333333	0.05203252	0.70986124	102.5	619.5	0.073299565	-0.021267045	-0.07253469	0.25	-0.176700435	0.70986124	species	NA	NA	NA	NA	NA
1953	Loam	50	Be	220	25	0.5	1.5	4	440	16.66666667	937.5	1078.666667	0.037878788	0.784592915	110	937.5	0.048278269	-0.010399481	-0.053851771	0.25	-0.201721731	0.784592915	species	NA	NA	NA	NA	NA
1953	Loam	65	Be	195	14	0.5	1.5	4	390	9.333333333	943.5	1438.666667	0.023931624	0.903185096	97.5	943.5	0.026496921	-0.002565297	-0.024203726	0.25	-0.223503079	0.903185096	species	NA	NA	NA	NA	NA
1953	Loam	80	Be	182	11	0.5	1.5	4	364	7.333333333	977.5	1772	0.02014652	0.958507812	91	977.5	0.021018629	-0.000872109	-0.010373047	0.25	-0.228981371	0.958507812	species	NA	NA	NA	NA	NA
1953	Loam	95	Be	151	5	0.5	1.5	4	302	3.333333333	1137	1512.666667	0.011037528	0.669318951	75.5	1137	0.016490684	-0.005453157	-0.082670262	0.25	-0.233509316	0.669318951	species	NA	NA	NA	NA	NA
1953	Loam	110	Be	190	5	0.5	1.5	4	380	3.333333333	1234	1538.666667	0.00877193	0.622510186	95	1234	0.014091223	-0.005319293	-0.094372453	0.25	-0.235908777	0.622510186	species	NA	NA	NA	NA	NA
1953	Loam	125	Be	150	6	0.5	1.5	4	300	4	1259	1892	0.013333333	0.709022908	75	1259	0.018805222	-0.005471889	-0.072744273	0.25	-0.231194778	0.709022908	species	NA	NA	NA	NA	NA
1953	Loam	140	Be	100	23	0.5	1.5	4	200	15.33333333	997	1843.333333	0.076666667	0.97656711	50	997	0.078506296	-0.001839629	-0.005858223	0.25	-0.171493704	0.97656711	species	NA	NA	NA	NA	NA
1953	Sand	-5	Ap	516	768	0.5	1.5	4	1032	512	318	530	0.496124031	0.763981174	258	318	0.649393006	-0.153268975	-0.059004707	0.25	0.399393006	0.763981174	species	NA	NA	NA	NA	NA
1953	Sand	5	Ap	140	145	0.5	1.5	4	280	96.66666667	265.5	342	0.345238095	1.159271847	70	265.5	0.297805986	0.047432109	0.039817962	0.25	0.047805986	1.159271847	species	NA	NA	NA	NA	NA
1953	Sand	20	Ap	59	11	0.5	1.5	4	118	7.333333333	162.5	208	0.062146893	1.177725302	29.5	162.5	0.052768581	0.009378312	0.044431325	0.25	-0.197231419	1.177725302	species	NA	NA	NA	NA	NA
1953	Sand	35	Ap	63	15	0.5	1.5	4	126	10	232.5	328	0.079365079	1.221185231	31.5	232.5	0.064990206	0.014374874	0.055296308	0.25	-0.185009794	1.221185231	species	NA	NA	NA	NA	NA
1953	Sand	50	Ap	78	13	0.5	1.5	4	156	8.666666667	309	488	0.055555556	1.147619048	39	309	0.048409405	0.00714615	0.036904762	0.25	-0.201590595	1.147619048	species	NA	NA	NA	NA	NA
1953	Sand	65	Ap	82	6	0.5	1.5	4	164	4	312	420	0.024390244	1.072881385	41	312	0.022733402	0.001656842	0.018220346	0.25	-0.227266598	1.072881385	species	NA	NA	NA	NA	NA
1953	Sand	80	Ap	93	9	0.5	1.5	4	186	6	344	420	0.032258065	0.985713902	46.5	344	0.032725585	-0.000467521	-0.003571524	0.25	-0.217274415	0.985713902	species	NA	NA	NA	NA	NA
1953	Sand	95	Ap	57	10	0.5	1.5	4	114	6.666666667	266.5	312.6666667	0.058479532	0.91691956	28.5	266.5	0.063778258	-0.005298726	-0.02077011	0.25	-0.186221742	0.91691956	species	NA	NA	NA	NA	NA
1953	Sand	110	Ap	73	9	0.5	1.5	4	146	6	260.5	248.6666667	0.04109589	0.787687393	36.5	260.5	0.052172843	-0.011076952	-0.053078152	0.25	-0.197827157	0.787687393	species	NA	NA	NA	NA	NA
1953	Sand	125	Ap	59	5	0.5	1.5	4	118	3.333333333	256	292.6666667	0.028248588	0.939817808	29.5	256	0.030057515	-0.001808927	-0.015045548	0.25	-0.219942485	0.939817808	species	NA	NA	NA	NA	NA
1953	Sand	140	Ap	68	3	0.5	1.5	4	136	2	255.5	291.3333333	0.014705882	0.931746828	34	255.5	0.015783131	-0.001077249	-0.017063293	0.25	-0.234216869	0.931746828	species	NA	NA	NA	NA	NA
1953	Sand	-5	Dg	91	18	0.5	1.5	4	182	12	318	530	0.065934066	0.763981174	45.5	318	0.08630326	-0.020369194	-0.059004707	0.25	-0.16369674	0.763981174	species	NA	NA	NA	NA	NA
1953	Sand	5	Dg	142	138	0.5	1.5	4	284	92	265.5	342	0.323943662	1.159271847	71	265.5	0.279437185	0.044506477	0.039817962	0.25	0.029437185	1.159271847	species	NA	NA	NA	NA	NA
1953	Sand	20	Dg	95	70	0.5	1.5	4	190	46.66666667	162.5	208	0.245614035	1.177725302	47.5	162.5	0.20854951	0.037064525	0.044431325	0.25	-0.04145049	1.177725302	species	NA	NA	NA	NA	NA
1953	Sand	35	Dg	130	81	0.5	1.5	4	260	54	232.5	328	0.207692308	1.221185231	65	232.5	0.170074369	0.037617939	0.055296308	0.25	-0.079925631	1.221185231	species	NA	NA	NA	NA	NA
1953	Sand	50	Dg	150	110	0.5	1.5	4	300	73.33333333	309	488	0.244444444	1.147619048	75	309	0.213001383	0.031443061	0.036904762	0.25	-0.036998617	1.147619048	species	NA	NA	NA	NA	NA
1953	Sand	65	Dg	172	123	0.5	1.5	4	344	82	312	420	0.238372093	1.072881385	86	312	0.222179354	0.016192739	0.018220346	0.25	-0.027820646	1.072881385	species	NA	NA	NA	NA	NA
1953	Sand	80	Dg	192	148	0.5	1.5	4	384	98.66666667	344	420	0.256944444	0.985713902	96	344	0.260668378	-0.003723934	-0.003571524	0.25	0.010668378	0.985713902	species	NA	NA	NA	NA	NA
1953	Sand	95	Dg	121	115	0.5	1.5	4	242	76.66666667	266.5	312.6666667	0.316804408	0.91691956	60.5	266.5	0.345509488	-0.02870508	-0.02077011	0.25	0.095509488	0.91691956	species	NA	NA	NA	NA	NA
1953	Sand	110	Dg	115	110	0.5	1.5	4	230	73.33333333	260.5	248.6666667	0.31884058	0.787687393	57.5	260.5	0.404780605	-0.085940026	-0.053078152	0.25	0.154780605	0.787687393	species	NA	NA	NA	NA	NA
1953	Sand	125	Dg	142	130	0.5	1.5	4	284	86.66666667	256	292.6666667	0.305164319	0.939817808	71	256	0.324705828	-0.019541508	-0.015045548	0.25	0.074705828	0.939817808	species	NA	NA	NA	NA	NA
1953	Sand	140	Dg	123	91	0.5	1.5	4	246	60.66666667	255.5	291.3333333	0.246612466	0.931746828	61.5	255.5	0.264677548	-0.018065082	-0.017063293	0.25	0.014677548	0.931746828	species	NA	NA	NA	NA	NA
1953	Sand	-5	Ae	16	6	0.5	1.5	4	32	4	318	530	0.125	0.763981174	8	318	0.163616597	-0.038616597	-0.059004707	0.25	-0.086383403	0.763981174	species	NA	NA	NA	NA	NA
1953	Sand	5	Ae	175	210	0.5	1.5	4	350	140	265.5	342	0.4	1.159271847	87.5	265.5	0.345044177	0.054955823	0.039817962	0.25	0.095044177	1.159271847	species	NA	NA	NA	NA	NA
1953	Sand	20	Ae	89	216	0.5	1.5	4	178	144	162.5	208	0.808988764	1.177725302	44.5	162.5	0.686907858	0.122080906	0.044431325	0.25	0.436907858	1.177725302	species	NA	NA	NA	NA	NA
1953	Sand	35	Ae	142	375	0.5	1.5	4	284	250	232.5	328	0.88028169	1.221185231	71	232.5	0.72084207	0.15943962	0.055296308	0.25	0.47084207	1.221185231	species	NA	NA	NA	NA	NA
1953	Sand	50	Ae	250	575	0.5	1.5	4	500	383.3333333	309	488	0.766666667	1.147619048	125	309	0.668049793	0.098616874	0.036904762	0.25	0.418049793	1.147619048	species	NA	NA	NA	NA	NA
1953	Sand	65	Ae	210	471	0.5	1.5	4	420	314	312	420	0.747619048	1.072881385	105	312	0.696832901	0.050786147	0.018220346	0.25	0.446832901	1.072881385	species	NA	NA	NA	NA	NA
1953	Sand	80	Ae	232	440	0.5	1.5	4	464	293.3333333	344	420	0.632183908	0.985713902	116	344	0.641346243	-0.009162335	-0.003571524	0.25	0.391346243	0.985713902	species	NA	NA	NA	NA	NA
1953	Sand	95	Ae	222	319	0.5	1.5	4	444	212.6666667	266.5	312.6666667	0.478978979	0.91691956	111	266.5	0.522378407	-0.043399428	-0.02077011	0.25	0.272378407	0.91691956	species	NA	NA	NA	NA	NA
1953	Sand	110	Ae	212	230	0.5	1.5	4	424	153.3333333	260.5	248.6666667	0.36163522	0.787687393	106	260.5	0.459110078	-0.097474858	-0.053078152	0.25	0.209110078	0.787687393	species	NA	NA	NA	NA	NA
1953	Sand	125	Ae	171	272	0.5	1.5	4	342	181.3333333	256	292.6666667	0.530214425	0.939817808	85.5	256	0.564167247	-0.033952822	-0.015045548	0.25	0.314167247	0.939817808	species	NA	NA	NA	NA	NA
1953	Sand	140	Ae	173	315	0.5	1.5	4	346	210	255.5	291.3333333	0.606936416	0.931746828	86.5	255.5	0.651396278	-0.044459862	-0.017063293	0.25	0.401396278	0.931746828	species	NA	NA	NA	NA	NA
1953	Sand	-5	Be	13	3	0.5	1.5	4	26	2	318	530	0.076923077	0.763981174	6.5	318	0.100687137	-0.02376406	-0.059004707	0.25	-0.149312863	0.763981174	species	NA	NA	NA	NA	NA
1953	Sand	5	Be	74	20	0.5	1.5	4	148	13.33333333	265.5	342	0.09009009	1.159271847	37	265.5	0.077712652	0.012377438	0.039817962	0.25	-0.172287348	1.159271847	species	NA	NA	NA	NA	NA
1953	Sand	20	Be	82	15	0.5	1.5	4	164	10	162.5	208	0.06097561	1.177725302	41	162.5	0.051774051	0.009201559	0.044431325	0.25	-0.198225949	1.177725302	species	NA	NA	NA	NA	NA
1953	Sand	35	Be	130	21	0.5	1.5	4	260	14	232.5	328	0.053846154	1.221185231	65	232.5	0.044093355	0.009752799	0.055296308	0.25	-0.205906645	1.221185231	species	NA	NA	NA	NA	NA
1953	Sand	50	Be	140	34	0.5	1.5	4	280	22.66666667	309	488	0.080952381	1.147619048	70	309	0.070539419	0.010412962	0.036904762	0.25	-0.179460581	1.147619048	species	NA	NA	NA	NA	NA
1953	Sand	65	Be	160	30	0.5	1.5	4	320	20	312	420	0.0625	1.072881385	80	312	0.058254343	0.004245657	0.018220346	0.25	-0.191745657	1.072881385	species	NA	NA	NA	NA	NA
1953	Sand	80	Be	171	33	0.5	1.5	4	342	22	344	420	0.064327485	0.985713902	85.5	344	0.065259793	-0.000932308	-0.003571524	0.25	-0.184740207	0.985713902	species	NA	NA	NA	NA	NA
1953	Sand	95	Be	133	25	0.5	1.5	4	266	16.66666667	266.5	312.6666667	0.062656642	0.91691956	66.5	266.5	0.068333848	-0.005677206	-0.02077011	0.25	-0.181666152	0.91691956	species	NA	NA	NA	NA	NA
1953	Sand	110	Be	121	24	0.5	1.5	4	242	16	260.5	248.6666667	0.066115702	0.787687393	60.5	260.5	0.083936474	-0.017820772	-0.053078152	0.25	-0.166063526	0.787687393	species	NA	NA	NA	NA	NA
1953	Sand	125	Be	140	32	0.5	1.5	4	280	21.33333333	256	292.6666667	0.076190476	0.939817808	70	256	0.081069411	-0.004878935	-0.015045548	0.25	-0.168930589	0.939817808	species	NA	NA	NA	NA	NA
1953	Sand	140	Be	147	28	0.5	1.5	4	294	18.66666667	255.5	291.3333333	0.063492063	0.931746828	73.5	255.5	0.068143042	-0.004650979	-0.017063293	0.25	-0.181856958	0.931746828	species	NA	NA	NA	NA	NA
1952	Loam	-5	NA	NA	NA	NA	NA	NA	NA	NA	NA	NA	NA	NA	NA	NA	NA	NA	NA	NA	NA	NA	community	NA	NA	NA	NA	NA
1952	Loam	5	NA	NA	NA	NA	NA	NA	NA	NA	376.8677111	228.5416667	NA	NA	NA	376.8677111	NA	NA	-0.055008078	NA	NA	0.669951533	community	-148.3260444	-124.3846104	-23.94143395	11.79463468	-35.73606863
1952	Loam	20	NA	NA	NA	NA	NA	NA	NA	NA	355.6614905	290.625	NA	NA	NA	355.6614905	NA	NA	-0.050461408	NA	NA	0.697231554	community	-65.03649054	-107.6830768	42.64658623	-18.5190136	61.16559983
1952	Loam	35	NA	NA	NA	NA	NA	NA	NA	NA	281.402445	298.9583333	NA	NA	NA	281.402445	NA	NA	0.008214801	NA	NA	1.049288807	community	17.55588831	13.86999073	3.685897577	0.173139647	3.51275793
1952	Loam	50	NA	NA	NA	NA	NA	NA	NA	NA	207.8038635	313.75	NA	NA	NA	207.8038635	NA	NA	0.001796316	NA	NA	1.010777897	community	105.9461365	2.239688652	103.7064479	1.105819017	102.6006288
1952	Loam	65	NA	NA	NA	NA	NA	NA	NA	NA	208.8016735	301.875	NA	NA	NA	208.8016735	NA	NA	0.019796067	NA	NA	1.118776402	community	93.07332654	24.80071141	68.27261513	7.24825402	61.02436111
1952	Loam	80	NA	NA	NA	NA	NA	NA	NA	NA	235.95172	254.375	NA	NA	NA	235.95172	NA	NA	-0.038531721	NA	NA	0.768809674	community	18.42327997	-54.54975511	72.97303508	-21.94387032	94.91690539
1952	Loam	95	NA	NA	NA	NA	NA	NA	NA	NA	213.0803597	163.125	NA	NA	NA	213.0803597	NA	NA	-0.066849432	NA	NA	0.59890341	community	-49.95535973	-85.46580569	35.51044596	-23.78199647	59.29244243
1952	Loam	110	NA	NA	NA	NA	NA	NA	NA	NA	156.5455748	235.625	NA	NA	NA	156.5455748	NA	NA	0.014942501	NA	NA	1.089655007	community	79.07942515	14.03509454	65.04433061	5.351739635	59.69259098
1952	Loam	125	NA	NA	NA	NA	NA	NA	NA	NA	157.5744655	156.875	NA	NA	NA	157.5744655	NA	NA	0.011827118	NA	NA	1.070962709	community	-0.699465535	11.18191089	-11.88137643	-0.787267985	-11.09410844
1952	Loam	140	NA	NA	NA	NA	NA	NA	NA	NA	120.5601461	218.125	NA	NA	NA	120.5601461	NA	NA	0.003745932	NA	NA	1.022475591	community	97.56485393	2.709660585	94.85519334	2.085063534	92.77012981
1952	Sand	-5	NA	NA	NA	NA	NA	NA	NA	NA	NA	NA	NA	NA	NA	NA	NA	NA	NA	NA	NA	NA	community	NA	NA	NA	NA	NA
1952	Sand	5	NA	NA	NA	NA	NA	NA	NA	NA	185.9976791	73.54166667	NA	NA	NA	185.9976791	NA	NA	-0.098814299	NA	NA	0.407114206	community	-112.4560125	-110.2753816	-2.180630843	3.175681488	-5.356312331
1952	Sand	20	NA	NA	NA	NA	NA	NA	NA	NA	234.7955737	140.2083333	NA	NA	NA	234.7955737	NA	NA	-0.052063707	NA	NA	0.687617761	community	-94.5872404	-73.34596706	-21.24127334	9.649832954	-30.8911063
1952	Sand	35	NA	NA	NA	NA	NA	NA	NA	NA	238.0878567	130.625	NA	NA	NA	238.0878567	NA	NA	-0.072927793	NA	NA	0.562433243	community	-107.4628567	-104.1793313	-3.283525393	2.554545939	-5.838071332
1952	Sand	50	NA	NA	NA	NA	NA	NA	NA	NA	137.7470264	215.2083333	NA	NA	NA	137.7470264	NA	NA	0.055682394	NA	NA	1.334094362	community	77.46130693	46.02050485	31.44080208	7.873651972	23.56715011
1952	Sand	65	NA	NA	NA	NA	NA	NA	NA	NA	133.6827345	220	NA	NA	NA	133.6827345	NA	NA	0.106555125	NA	NA	1.639330752	community	86.31726546	85.46748327	0.849782186	0.331410781	0.518371405
1952	Sand	80	NA	NA	NA	NA	NA	NA	NA	NA	124.2502875	204.7916667	NA	NA	NA	124.2502875	NA	NA	0.078808514	NA	NA	1.472851086	community	80.54137918	58.75188339	21.78949578	6.995402893	14.79409289
1952	Sand	95	NA	NA	NA	NA	NA	NA	NA	NA	120.7083397	155.2083333	NA	NA	NA	120.7083397	NA	NA	0.017456727	NA	NA	1.10474036	community	34.4999936	12.64303494	21.85695866	2.072256793	19.78470187
1952	Sand	110	NA	NA	NA	NA	NA	NA	NA	NA	106.7249782	167.5	NA	NA	NA	106.7249782	NA	NA	0.061374738	NA	NA	1.368248426	community	60.77502176	39.30130529	21.47371647	5.779405367	15.69431111
1952	Sand	125	NA	NA	NA	NA	NA	NA	NA	NA	94.35243461	130.2083333	NA	NA	NA	94.35243461	NA	NA	0.05434169	NA	NA	1.326050139	community	35.85589872	30.76362442	5.092274304	1.25209198	3.840182323
1952	Sand	140	NA	NA	NA	NA	NA	NA	NA	NA	87.13706554	123.75	NA	NA	NA	87.13706554	NA	NA	0.018560837	NA	NA	1.111365019	community	36.61293446	9.70402099	26.90891347	2.696424322	24.21248915
1953	Loam	-5	NA	NA	NA	NA	NA	NA	NA	NA	677.5	1550.666667	NA	NA	NA	677.5	NA	NA	-0.0460385	NA	NA	0.815846	community	873.1666667	-124.7643349	997.9310016	-225.2545033	1223.185505
1953	Loam	5	NA	NA	NA	NA	NA	NA	NA	NA	423	534.6666667	NA	NA	NA	423	NA	NA	0.011031412	NA	NA	1.044125646	community	111.6666667	18.66514837	93.00151829	3.930324012	89.07119428
1953	Loam	20	NA	NA	NA	NA	NA	NA	NA	NA	434	392.6666667	NA	NA	NA	434	NA	NA	-0.032451723	NA	NA	0.870193107	community	-41.33333333	-56.33619167	15.00285834	-2.237979611	17.24083795
1953	Loam	35	NA	NA	NA	NA	NA	NA	NA	NA	619.5	549.3333333	NA	NA	NA	619.5	NA	NA	-0.07253469	NA	NA	0.70986124	community	-70.16666667	-179.7409618	109.5742951	-44.78586563	154.3601607
1953	Loam	50	NA	NA	NA	NA	NA	NA	NA	NA	937.5	1078.666667	NA	NA	NA	937.5	NA	NA	-0.053851771	NA	NA	0.784592915	community	141.1666667	-201.9441425	343.1108091	-94.1998047	437.3106138
1953	Loam	65	NA	NA	NA	NA	NA	NA	NA	NA	943.5	1438.666667	NA	NA	NA	943.5	NA	NA	-0.024203726	NA	NA	0.903185096	community	495.1666667	-91.34486178	586.5115284	-62.86978989	649.3813183
1953	Loam	80	NA	NA	NA	NA	NA	NA	NA	NA	977.5	1772	NA	NA	NA	977.5	NA	NA	-0.010373047	NA	NA	0.958507812	community	794.5	-40.55861394	835.0586139	-36.1482804	871.2068943
1953	Loam	95	NA	NA	NA	NA	NA	NA	NA	NA	1137	1512.666667	NA	NA	NA	1137	NA	NA	-0.082670262	NA	NA	0.669318951	community	375.6666667	-375.9843533	751.6510199	-371.3577031	1123.008723
1953	Loam	110	NA	NA	NA	NA	NA	NA	NA	NA	1234	1538.666667	NA	NA	NA	1234	NA	NA	-0.094372453	NA	NA	0.622510186	community	304.6666667	-465.8224304	770.4890971	-467.2241393	1237.713236
1953	Loam	125	NA	NA	NA	NA	NA	NA	NA	NA	1259	1892	NA	NA	NA	1259	NA	NA	-0.072744273	NA	NA	0.709022908	community	633	-366.3401582	999.3401582	-410.1208709	1409.461029
1953	Loam	140	NA	NA	NA	NA	NA	NA	NA	NA	997	1843.333333	NA	NA	NA	997	NA	NA	-0.005858223	NA	NA	0.97656711	community	846.3333333	-23.36259138	869.6959247	-20.8684982	890.5644229
1953	Sand	-5	NA	NA	NA	NA	NA	NA	NA	NA	318	530	NA	NA	NA	318	NA	NA	-0.059004707	NA	NA	0.763981174	community	212	-75.05398671	287.0539867	-88.68038546	375.7343722
1953	Sand	5	NA	NA	NA	NA	NA	NA	NA	NA	265.5	342	NA	NA	NA	265.5	NA	NA	0.039817962	NA	NA	1.159271847	community	76.5	42.28667546	34.21332454	4.700553554	29.51277099
1953	Sand	20	NA	NA	NA	NA	NA	NA	NA	NA	162.5	208	NA	NA	NA	162.5	NA	NA	0.044431325	NA	NA	1.177725302	community	45.5	28.8803615	16.6196385	2.507995931	14.11164257
1953	Sand	35	NA	NA	NA	NA	NA	NA	NA	NA	232.5	328	NA	NA	NA	232.5	NA	NA	0.055296308	NA	NA	1.221185231	community	95.5	51.42556622	44.07443378	7.982911659	36.09152212
1953	Sand	50	NA	NA	NA	NA	NA	NA	NA	NA	309	488	NA	NA	NA	309	NA	NA	0.036904762	NA	NA	1.147619048	community	179	45.61428571	133.3857143	17.15749852	116.2282158
1953	Sand	65	NA	NA	NA	NA	NA	NA	NA	NA	312	420	NA	NA	NA	312	NA	NA	0.018220346	NA	NA	1.072881385	community	108	22.73899198	85.26100802	5.791824149	79.46918387
1953	Sand	80	NA	NA	NA	NA	NA	NA	NA	NA	344	420	NA	NA	NA	344	NA	NA	-0.003571524	NA	NA	0.985713902	community	76	-4.914417579	80.91441758	-1.172704641	82.08712222
1953	Sand	95	NA	NA	NA	NA	NA	NA	NA	NA	266.5	312.6666667	NA	NA	NA	266.5	NA	NA	-0.02077011	NA	NA	0.91691956	community	46.16666667	-22.14093714	68.3076038	-6.189229669	74.49683347
1953	Sand	110	NA	NA	NA	NA	NA	NA	NA	NA	260.5	248.6666667	NA	NA	NA	260.5	NA	NA	-0.053078152	NA	NA	0.787687393	community	-11.83333333	-55.30743419	43.47410086	-11.71797313	55.19207399
1953	Sand	125	NA	NA	NA	NA	NA	NA	NA	NA	256	292.6666667	NA	NA	NA	256	NA	NA	-0.015045548	NA	NA	0.939817808	community	36.66666667	-15.40664116	52.07330783	-3.334567387	55.40787522
1953	Sand	140	NA	NA	NA	NA	NA	NA	NA	NA	255.5	291.3333333	NA	NA	NA	255.5	NA	NA	-0.017063293	NA	NA	0.931746828	community	35.83333333	-17.43868541	53.27201874	-3.902330697	57.17434944
