# Supplementary material for: Effects of Dominance and Diversity on Productivity along Ellenberg's Experimental Water Table Gradients
Source: PLoS One. 2012 Sep 12;7(9):e43358. doi: 10.1371/journal.pone.0043358 (PMC3440424; doi:10.1371/journal.pone.0043358)
Supplement: Supporting Information S5 — Ellenberg's climate data set from the weather station in Hohenheim. (TXT) [file pone.0043358.s005.txt]

Year	Month	Days.measured	Air.Temperature	RH	Sunshine	Cloud.cover	Precipitation
1952	1	30	-0.194	85.484	6.458	0.646	45.7
1952	2	28	-0.545	84.897	6.403	0.64	26.9
1952	3	30	4.761	76.839	5.642	0.564	85.5
1952	4	29	10.68	70.367	4.737	0.474	43.3
1952	5	30	12.997	69.097	4.7	0.47	48.6
1952	6	29	16.503	66.667	4.227	0.423	37.8
1952	7	30	20.197	59.419	3.313	0.331	16.5
1952	8	30	18.69	65.161	4.281	0.428	55.3
1952	9	29	10.793	80.8	5.78	0.578	79.1
1952	10	30	7.513	83.484	5.339	0.534	69.4
1952	11	29	1.91	88.133	6.657	0.666	123.2
1952	12	30	-0.542	87.613	6.368	0.637	58
1953	1	30	-1.703	87	7.023	0.702	20.6
1953	2	27	0.229	82.929	5.964	0.596	29.8
1953	3	30	5.981	61.935	2.41	0.241	2.8
1953	4	29	9.763	67.533	4.283	0.428	47.8
1953	5	30	13.781	68.774	4.294	0.429	68.5
1953	6	29	15.013	81.033	5.737	0.574	172.1
1953	7	30	17.261	77.645	4.548	0.455	122.4
1953	8	30	16.445	71.774	3.281	0.328	30.4
1953	9	29	13.73	75.433	4.123	0.412	50.5
1953	10	30	9.987	85.742	4.729	0.473	29.1
1953	11	29	3.703	85.933	4.613	0.461	5.8
1953	12	30	1.819	90.129	5.29	0.529	18.7
